# Supplementary material for: Specific Cerebrospinal Fluid SerpinA1 Isoform Pattern in Alzheimer’s Disease
Source: Int J Mol Sci. 2022 Jun 22;23(13):6922. doi: 10.3390/ijms23136922 (PMC9266332; doi:10.3390/ijms23136922)
Supplement: Supplementary file 1 [file ijms-23-06922-s001.zip]

Archive with 1 entries (1 files):
- ijms-1764367-supplementary.pdf
